# Supplementary material for: The use of new approach methodologies (high-throughput transcriptomics) to study nanoagrochemicals: mechanisms of toxicity of a commercial copper oxychloride to soil model invertebrates (Enchytraeus crypticus)
Source: Arch Toxicol. 2026 Feb 7;100(5):1825–35. doi: 10.1007/s00204-026-04304-3 (PMC13086727; doi:10.1007/s00204-026-04304-3)
Supplement: Supplementary file 2 — Supplementary Material 2 [file 204_2026_4304_MOESM2_ESM.xlsx]

## Sheet: Title Page
Supplementary Information (SI)
The use of New Approach Methodologies (high-throughput transcriptomics) to study nanoagrochemicals - mechanisms of toxicity of a commercial copper oxychloride
Susana I.L. Gomesa, Janeck J. Scott-Fordsmandb, Mónica J.B. Amorima,*
aDepartment of Biology & CESAM, University of Aveiro, 3810-193 Aveiro, Portugal
bDepartment of Ecoscience, Aarhus University, C.F. Møllers Alle 4, DK-8000, Aarhus, Denmark
*corresponding author: mjamorim@ua.pt

## Sheet: Table S1
Table S1. List of all the differentially expressed genes in at least one condition (BH adjusted, p < 0.05) with the M value (log2 fold change) and adjusted p value for each treatment, and the Gene description based on GO annotation for each gene, in Enchytraeus crypticus exposed to NUCOP at 100 and 500 and 1000 mg Cu/kg soil for 2 and 21 days. d: days. Grey cells = ajdjusted p < 0.05
		NUCOP_100_2d		NUCOP_500_2d		NUCOP_100_21d		NUCOP_500_21d
Sequence ID	Description/Annotation	M value	Adj p-value	M value	Adj p-value	M value	Adj p-value	M value	Adj p-value
contig00985	AB22G_ARATHRecName: Full=ABC transporter G family member 22; Short=ABC transporter ABCG.22; Short=AtABCG22; AltName: Full=White-brown complex homolog protein 23; Short=AtWBC23	1.052	0.99917	1.9038	0.64405	0.63183	0.99992	2.5455	0.037814
contig01304	---NA---	0.2027	0.99917	0.18094	0.96725	0.81329	0.99992	2.4562	0.0012501
contig02903	---NA---	-0.96954	0.99917	0.47856	0.96725	-0.66542	0.99992	4.5784	0.036634
contig04064	---NA---	0.44399	0.99917	0.88602	0.96725	-0.093262	0.99992	3.5952	1.5985e-05
contig04113	---NA---	0.26117	0.99917	0.82472	0.96725	2.9436	0.99992	5.0643	0.018482
contig06515	HMCN2_MOUSERecName: Full=Hemicentin-2; Flags: Precursor	0.93574	0.99917	-0.66735	0.96725	-1.5317	0.99992	-3.0692	0.0096738
contig07823	MGA_HUMANRecName: Full=Maltase-glucoamylase, intestinal; Includes: RecName: Full=Maltase; AltName: Full=Alpha-glucosidase; Includes: RecName: Full=Glucoamylase; AltName: Full=Glucan 1,4-alpha-glucosidase	-0.33693	0.99917	0.25566	0.96725	-0.20065	0.99992	4.7093	0.00537
contig07995	GRP75_PONABRecName: Full=Stress-70 protein, mitochondrial; AltName: Full=75 kDa glucose-regulated protein; Short=GRP-75; AltName: Full=Heat shock 70 kDa protein 9; Flags: Precursor	-0.084698	0.99917	-1.0107	0.9113	0.82739	0.99992	1.6788	0.018715
contig08051	HDGR3_HUMANRecName: Full=Hepatoma-derived growth factor-related protein 3; Short=HRP-3; AltName: Full=Hepatoma-derived growth factor 2; Short=HDGF-2	0.16413	0.99917	0.51567	0.96725	6.8332	0.0087489	1.0455	0.8297
contig08464	SYNC_BOVINRecName: Full=Asparagine--tRNA ligase, cytoplasmic; AltName: Full=Asparaginyl-tRNA synthetase; Short=AsnRS	-0.076195	0.99917	-0.23558	0.96725	1.1187	0.99992	1.9066	0.0045962
contig09968	DDX58_HUMANRecName: Full=Probable ATP-dependent RNA helicase DDX58; AltName: Full=DEAD box protein 58; AltName: Full=RIG-I-like receptor 1; Short=RLR-1; AltName: Full=Retinoic acid-inducible gene 1 protein; Short=RIG-1; AltName: Full=Retinoic acid-inducible gene I protein; Short=RIG-I	-0.35309	0.99917	-0.16563	0.96725	-0.86399	0.99992	-1.5974	0.017297
contig10285	---NA---	0.17443	0.99917	0.071631	0.98315	-1.078	0.99992	-2.7672	5.9734e-05
contig11720	---NA---	0.011348	0.99917	-0.16077	0.97084	0.77485	0.99992	2.6599	0.00537
contig12513	GOR_HUMANPUTATIVE PSEUDOGENE: RecName: Full=Putative exonuclease GOR; AltName: Full=Antigen GOR homolog; AltName: Full=RNA exonuclease 1 homolog-like 1	-0.1998	0.99917	0.055323	0.99178	-1.3672	0.99992	-3.076	0.001462
contig12624	---NA---	0.32199	0.99917	0.1784	0.96725	1.6721	0.33419	2.4369	0.0011264
contig12635	---NA---	-0.44366	0.99917	-0.84805	0.96725	-0.48319	0.99992	-1.9218	0.0045962
contig12761	PGDH_HUMANRecName: Full=15-hydroxyprostaglandin dehydrogenase	-2.3682	0.99917	-0.12155	0.98315	-1.857	0.99992	-2.9664	0.038612
contig13434	ZNFX1_MOUSERecName: Full=NFX1-type zinc finger-containing protein 1	-0.25662	0.99917	0.20751	0.96725	-1.2065	0.99992	-2.8124	0.00028693
contig13532	AIFM2_HUMANRecName: Full=Apoptosis-inducing factor 2; AltName: Full=Apoptosis-inducing factor homologous mitochondrion-associated inducer of death; AltName: Full=Apoptosis-inducing factor-like mitochondrion-associated inducer of death; AltName: Full=p53-responsive gene 3 protein	0.35628	0.99917	0.65526	0.96725	0.1078	0.99992	2.2432	0.00074926
contig14470	---NA---	-0.20555	0.99917	-0.41403	0.96725	-0.50585	0.99992	-1.9059	0.018482
contig14950	---NA---	-1.7802	0.99917	-1.1326	0.96725	-0.45818	0.99992	-5.7276	0.01122
contig17446	STK25_BOVINRecName: Full=Serine/threonine-protein kinase 25	-0.053903	0.99917	-0.54943	0.96725	-1.1887	0.99992	-2.1497	0.048852
contig17562	---NA---	-0.44251	0.99917	-1.377	0.96725	5.5241	0.059468	7.8551	4.6423e-05
contig19077	B3GN3_MOUSERecName: Full=N-acetyllactosaminide beta-1,3-N-acetylglucosaminyltransferase 3; AltName: Full=Core 1 extending beta-1,3-N-acetylglucosaminyltransferase; AltName: Full=Core1-beta3GlcNAcT; AltName: Full=UDP-GlcNAc:betaGal beta-1,3-N-acetylglucosaminyltransferase 3; Short=BGnT-3; Short=Beta-1,3-Gn-T3; Short=Beta-1,3-N-acetylglucosaminyltransferase 3; Short=Beta3Gn-T3	0.15299	0.99917	0.35099	0.96725	0.91575	0.99992	2.6486	0.00088043
contig19661	---NA---	-0.50856	0.99917	-0.40654	0.96725	1.5624	0.99992	3.3951	0.004767
contig19919	---NA---	-1.3522	0.99917	-0.36572	0.96725	2.4505	0.99992	3.3252	0.038612
contig21142	---NA---	-1.0479	0.99917	3.9151	0.044751	-0.47227	0.99992	0.1348	0.9566
contig22114	---NA---	0.74707	0.99917	0.82303	0.96725	-0.19045	0.99992	1.9905	0.011905
contig23645	---NA---	0.39706	0.99917	0.43828	0.96725	0.66292	0.99992	2.1297	0.018482
contig26026	---NA---	-0.3904	0.99917	0.1921	0.97084	1.7261	0.99992	4.0308	0.00018634
GYUW2K401APU7Q	---NA---	0.32551	0.99917	-0.27229	0.96725	0.44612	0.99992	1.6709	0.03369
GYUW2K401ARDM7	---NA---	0.92776	0.99917	-0.63825	0.96725	-1.2203	0.99992	-2.4106	0.010631
GYUW2K401AXJU5	MYO1F_HUMANRecName: Full=Unconventional myosin-If; AltName: Full=Myosin-Ie	-0.73893	0.99917	3.986	0.044751	-0.81873	0.99992	-0.85628	0.87983
GYUW2K401B5XYV	---NA---	-0.051999	0.99917	-0.12264	0.97184	-0.74359	0.99992	-1.8214	0.026799
GYUW2K401BT0V7	---NA---	0.19686	0.99917	0.49781	0.96725	0.0399	0.99992	1.9691	0.011195
GYUW2K401C5A2K	---NA---	0.43818	0.99917	0.34303	0.96725	0.19584	0.99992	2.2136	0.021004
GYUW2K401C6WRE	SVIL_HUMANRecName: Full=Supervillin; AltName: Full=Archvillin; AltName: Full=p205/p250	-0.61043	0.99917	-0.27544	0.96725	0.95671	0.99992	2.6983	0.016231
GYUW2K401CAPZC	---NA---	0.088321	0.99917	-0.74431	0.96725	-0.67297	0.99992	-1.4453	0.032631
GYUW2K401CFXKI	ELF1_SCHPORecName: Full=mRNA export factor elf1	-0.28344	0.99917	1.05	0.96725	0.44203	0.99992	3.9153	0.021719
GYUW2K401CMAP8	---NA---	-0.93954	0.99917	0.59508	0.96725	-0.99772	0.99992	3.9973	0.00483
GYUW2K401CV2DG	---NA---	-0.09313	0.99917	0.22257	0.96725	1.3366	0.99992	2.336	0.0033177
GYUW2K401D03Q6	---NA---	0.051076	0.99917	0.10673	0.97084	0.68651	0.99992	1.6298	0.012703
GYUW2K401DE2UA	---NA---	0.60913	0.99917	-1.6567	0.96725	-1.0672	0.99992	-3.3057	0.0073608
GYUW2K401DLQ92	---NA---	0.38126	0.99917	-1.3683	0.96725	4.8116	0.059468	8.4514	1.866e-06
GYUW2K401E0201	---NA---	2.0718	0.99917	4.1349	0.044751	-0.44138	0.99992	-0.23858	0.92634
GYUW2K401EREKS	---NA---	0.019011	0.99917	-2.4427	0.14588	-0.96137	0.99992	-3.7481	0.00024428
GYUW2K401EZ8AZ	---NA---	-0.02948	0.99917	-0.036316	0.9923	-0.18138	0.99992	1.729	0.017297
GYUW2K402F3YKG	---NA---	0.014751	0.99917	-0.74061	0.96725	-0.60473	0.99992	-1.4389	0.048852
GYUW2K402FW6GJ	---NA---	-0.082778	0.99917	0.2141	0.96725	1.6658	0.19602	2.3056	0.00098291
GYUW2K402G78K1	---NA---	-0.060199	0.99917	-0.060102	0.98544	1.0994	0.99992	1.9036	0.00537
GYUW2K402G8QSR	---NA---	-0.70577	0.99917	0.068879	0.99088	1.5479	0.99992	3.4405	0.0024307
GYUW2K402GDJZC	---NA---	0.5829	0.99917	-0.1376	0.9732	0.45162	0.99992	2.6792	0.0045962
GYUW2K402GRAXW	---NA---	-0.17065	0.99917	0.13071	0.97051	0.74766	0.99992	1.9099	0.012703
GYUW2K402GW3OV	IGF1R_BOVINRecName: Full=Insulin-like growth factor 1 receptor; AltName: Full=Insulin-like growth factor I receptor; Short=IGF-I receptor; AltName: CD_antigen=CD221; Contains: RecName: Full=Insulin-like growth factor 1 receptor alpha chain; Contains: RecName: Full=Insulin-like growth factor 1 receptor beta chain; Flags: Precursor	-1.0925	0.99917	1.1383	0.96725	-0.50634	0.99992	3.9961	0.032631
GYUW2K402H1GVZ	---NA---	-1.1046	0.99917	-2.3377	0.96725	-2.2344	0.99992	-5.4773	0.0061975
GYUW2K402HC4JY	---NA---	0.008548	0.99917	0.32722	0.96725	0.22139	0.99992	2.0063	0.036634
GYUW2K402HS2EC	HINFP_MOUSERecName: Full=Histone H4 transcription factor; AltName: Full=Histone nuclear factor P; Short=HiNF-P; AltName: Full=MBD2-interacting zinc finger protein; AltName: Full=Methyl-CpG-binding protein 2-interacting zinc finger protein	0.19534	0.99917	0.51434	0.96725	-0.47981	0.99992	4.2488	0.018482
GYUW2K402HSP4V	OTOP_DROMERecName: Full=Proton channel OtopLc; AltName: Full=Otopetrin-Lc; Short=DmOtopLc	0.042764	0.99917	-0.93016	0.96725	0.56408	0.99992	2.3341	0.046633
GYUW2K402HWMR9	PCD18_BOVINRecName: Full=Protocadherin-18; Flags: Precursor	-0.48889	0.99917	0.51447	0.96725	1.189	0.99992	3.5859	0.048852
GYUW2K402I0YDN	---NA---	0.55549	0.99917	1.1901	0.96725	2.6443	0.19602	4.6843	1.7371e-05
GYUW2K402IQLO5	---NA---	2.1143	0.54631	-0.0032694	0.99889	-2.1132	0.38946	-2.2771	0.048852
GYUW2K402IVGIM	---NA---	-0.26836	0.99917	-0.42824	0.96725	-1.5739	0.99992	-3.0762	0.045162
GYUW2K402JN86Y	---NA---	-1.2202	0.99917	-1.0614	0.96725	-1.5658	0.99992	-5.8106	0.036634
GYUW2K402JO6ZG	---NA---	-0.70846	0.99917	0.11811	0.98314	1.5498	0.99992	3.2561	0.00483
